# Supplementary material for: Non-Contact Respiration Measurement Method Based on RGB Camera Using 1D Convolutional Neural Networks
Source: Sensors (Basel). 2021 May 15;21(10):3456. doi: 10.3390/s21103456 (PMC8157066; doi:10.3390/s21103456)
Supplement: Supplementary file 1 [file sensors-21-03456-s001.zip]

Archive with 1 entries (1 files):
- sensors-1189616-supplementary.avi
